# Supplementary material for: Markerless Rat Behavior Quantification With Cascade Neural Network
Source: Front Neurorobot. 2020 Oct 27;14:570313. doi: 10.3389/fnbot.2020.570313 (PMC7652788; doi:10.3389/fnbot.2020.570313)
Supplement: Supplementary file 1 [file Data_Sheet_1.ZIP]

Archive with 4 entries (3 files):
- video/
- video/CCN+FCR.mp4
- video/CCN+HIR.mp4
- video/CCN+HMP.mp4
